# Supplementary material for: Gait Biomechanical Differences in the Anterior Cruciate Ligament Reconstructed and Contralateral Limb: A Systematic Review with Meta-Analysis
Source: Healthcare (Basel). 2025 Dec 16;13(24):3304. doi: 10.3390/healthcare13243304 (PMC12733360; doi:10.3390/healthcare13243304)
Supplement: Supplementary file 1 [file healthcare-13-03304-s001.zip]

Archive with 1 entries (1 files):
- healthcare-3976506-supplementary.pdf
